# Supplementary material for: Perturbing O-GlcNAcase Modulates the Expression and Distribution of Galectin-3
Source: Cells. 2026 Jun 29;15(13):1181. doi: 10.3390/cells15131181 (PMC13360182; doi:10.3390/cells15131181)
Supplement: Supplementary file 1 [file cells-15-01181-s001.zip]

Archive with 1 entries (1 files):
- cells-4123480-supplementary.pdf
